# Supplementary material for: Role of Estradiol Hormone in Human Life and Electrochemical Aptasensing of 17β-Estradiol: A Review
Source: Biosensors (Basel). 2022 Dec 2;12(12):1117. doi: 10.3390/bios12121117 (PMC9776368; doi:10.3390/bios12121117)
Supplement: Supplementary file 1 [file biosensors-12-01117-s001.zip]

Archive with 1 entries (1 files):
- biosensors-2023436-supplementary.pdf
